# Supplementary material for: Efficacy of parenteral vaccination against tuberculosis with heat-inactivated Mycobacterium bovis in experimentally challenged goats
Source: PLoS One. 2018 May 9;13(5):e0196948. doi: 10.1371/journal.pone.0196948 (PMC5942842; doi:10.1371/journal.pone.0196948)
Supplement: S1 Table — (XLSX) [file pone.0196948.s001.xlsx]

## Sheet: Hoja1
			Week 0				Week 3				Week 5				Week 8				Week 11				Week 13				Week 15				Week 17
Group	Route	Animal ID	PBS	PPD-A	PPD-B	EC	PBS	PPD-A	PPD-B	EC	PBS	PPD-A	PPD-B	EC	PBS	PPD-A	PPD-B	EC	PBS	PPD-A	PPD-B	EC	PBS	PPD-A	PPD-B	EC	PBS	PPD-A	PPD-B	EC	PBS	PPD-A	PPD-B	EC
Control	-	388	0.048	0.052	0.052	0.048	0.047	0.046	0.047	0.049	0.126	0.061	0.058	0.085	0.053	0.057	0.049	0.054	0.215	0.2	1.744	0.815	1.133	0.472	1.29	1.129	0.075	0.09	0.284	0.653	0.09	0.073	0.409	0.591
Control	-	376	0.048	0.049	0.049	0.05	0.052	0.051	0.05	0.049	0.065	0.061	0.06	0.058	0.066	0.102	0.196	0.058	0.086	1.058	2.809	1.505	0.067	0.381	2.283	2.447	0.095	0.325	1.631	2.715	0.082	0.14	0.69	1.026
Control	-	379	0.047	0.051	0.048	0.05	0.051	0.05	0.049	0.051	0.05	0.051	0.051	0.056	0.052	0.051	0.053	0.052	0.059	0.678	2.807	2.9	0.055	1.077	3.16	3.868	0.091	1.518	3.434	3.021	0.079	2.76	3.738	3.861
Control	-	374	0.047	0.049	0.048	0.048	0.052	0.05	0.05	0.057	0.048	0.049	0.054	0.057	0.051	0.051	0.05	0.052	0.061	0.686	2.908	1.357	0.074	1.06	3.268	3.784	0.067	0.312	3.065	2.952	0.055	0.165	1.184	2.502
Control	-	391	0.052	0.054	0.054	0.053	0.047	0.053	0.049	0.057	0.049	0.093	0.092	0.054	0.056	0.061	0.088	0.07	0.054	0.687	2.267	1.639	0.064	0.111	1.879	0.513	0.071	0.654	3.218	2.34	0.082	0.378	2.135	2.888
Control	-	351	0.053	0.057	0.052	0.073	0.049	0.048	0.051	0.053	0.054	0.064	0.06	0.058	0.058	0.051	0.056	0.058	0.058	1.57	3.314	2.294	0.08	0.132	1.006	0.463	0.13	0.154	0.233	0.295
Control	-	384	0.05	0.049	0.05	0.051	0.051	0.049	0.05	0.051	0.049	0.052	0.05	0.054	0.108	0.106	0.115	0.062	0.099	0.627	2.709	2.945	0.136	0.373	1.383	2.109	0.095	0.357	2.958	3.857	0.094	0.451	1.202	3.135
Control	-	372	0.048	0.054	0.046	0.049	0.061	0.052	0.051	0.051	0.052	0.293	0.303	0.202	0.121	0.057	0.08	0.058	0.061	0.108	0.733	0.624	0.085	0.097	0.918	3.137	0.089	0.221	1.905	3.605	0.076	0.09	0.288	1.181
BCG	S.C.	316	0.049	0.049	0.051	0.053	0.049	0.285	0.595	0.069	0.056	1.029	1.502	0.114	0.064	0.33	1.537	0.171	0.084	2.714	3.865	3.183	0.058	2.169	3.516	3.211	0.062	2.908	3.883	3.858	0.053	0.778	3.263	3.407
BCG	S.C.	321	0.051	0.049	0.051	0.059	0.058	0.091	0.294	0.063	0.053	0.25	0.771	0.065	0.108	0.061	0.057	0.053	0.097	0.45	2.471	1.446	0.108	0.084	1.04	2.521	0.081	0.104	0.326	2.563	0.136	0.395	3.133	3.044
BCG	S.C.	396	0.061	0.048	0.052	0.053	0.049	0.068	0.068	0.057	0.053	0.136	0.136	0.061	0.066	0.068	0.072	0.055	0.128	0.71	2.126	2.626	0.089	0.371	2.286	2.956	0.088	0.572	3.42	3.654	0.085	0.359	3.111	2.978
BCG	S.C.	367	0.052	0.052	0.047	0.058	0.049	0.474	0.981	0.056	0.05	0.372	0.941	0.082	0.059	0.257	0.542	0.06	0.072	1.364	2.436	1.25	0.071	0.683	2.67	2.932	0.064	0.606	1.952	1.672	0.077	0.565	2.471	1.725
BCG	S.C.	334	0.046	0.048	0.047	0.048	0.048	0.073	0.252	0.051	0.05	0.947	1.887	0.066	0.063	0.172	0.495	0.074	0.057	0.976	3.28	2.431	0.15	0.835	3.143	1.644	0.084	2.158	3.79	2.778	0.067	0.889	3.378	1.441
BCG	S.C.	383	0.048	0.052	0.05	0.055	0.049	0.383	0.753	0.062	0.051	0.361	0.871	0.074	0.071	0.124	0.437	0.067	0.067	1.647	3.348	1.27	0.067	2.375	4	3.925	0.08	1.867	3.726	3.41	0.067	1.323	3.516	2.313
BCG	S.C.	386	0.049	0.051	0.054	0.06	0.065	0.076	0.166	0.076	0.062	0.609	0.6	0.07	0.056	0.112	0.363	0.064	0.062	1.095	3.332	0.426	0.064	1.086	3.599	1.675	0.054	0.431	2.637	1.068	0.051	0.737	3.075	1.883
BCG	S.C.	337	0.048	0.051	0.048	0.055	0.058	1.394	2.089	0.084	0.085	0.65	0.952	0.195	0.061	0.076	0.161	0.15	0.075	2.806	3.894	2.26	0.067	0.233	1.09	2.987	0.06	0.197	2.441	2.976	0.067	1.268	3.408	2.908
HIMB	I.M.	373	0.048	0.048	0.05	0.051	0.057	0.314	0.705	0.152	0.085	1.014	2.24	0.277	0.063	0.07	0.205	0.068	0.066	0.31	2.756	2.659	0.066	0.104	1.883	3.604	0.082	0.112	2.849	0.038	0.052	0.073	0.509	0.467
HIMB	S.C.	411	0.048	0.05	0.049	0.05	0.051	0.051	0.061	0.073	0.063	0.063	0.053	0.05	0.058	0.07	0.06	0.071	0.07	0.286	3.067	3.11	0.074	0.088	0.768	2.017	0.116	0.224	2.399	2.845	0.074	0.114	0.953	1.365
HIMB	I.M.	318	0.047	0.081	0.053	0.05	0.061	0.35	0.223	0.057	0.065	2.363	2.283	0.093	0.071	0.168	0.991	0.063	0.087	1.913	2.858	0.739	0.112	0.12	0.847	0.694	0.07	0.467	1.475	0.643	0.063	0.54	1.664	0.838
HIMB	S.C.	339	0.052	0.049	0.049	0.055	0.098	0.152	0.284	0.065	0.068	0.68	1.627	0.061	0.074	0.249	0.505	0.065	0.065	0.298	1.463	0.858	0.061	0.066	0.324	1.095	0.062	0.078	0.431	0.821	0.06	0.103	0.999	1.61
HIMB	I.M.	333	0.054	0.06	0.053	0.05	0.064	0.708	0.594	0.069	0.068	1.255	1.133	0.055	0.06	0.384	0.261	0.06	0.053	0.619	1.903	2.149	0.058	0.071	1.861	2.498	0.055	0.327	3.539	2.59	0.053	0.614	3.396	2.637
HIMB	S.C.	385	0.049	0.107	0.075	0.049	0.06	0.856	0.957	0.157	0.073	0.678	0.618	0.092	0.055	0.195	0.322	0.085
HIMB	S.C.	377	0.046	0.046	0.048	0.054	0.054	0.242	0.326	0.08	0.058	0.73	1.511	0.166	0.056	1.351	1.436	0.143	0.063	2.801	3.751	3.147	0.071	0.551	2.447	3.313	0.079	3.154	3.716	3.511	0.062	1.86	3.063	2.962
HIMB	I.M.	350	0.05	0.052	0.048	0.048	0.063	0.248	0.781	0.09	0.057	0.294	0.933	0.125	0.06	0.064	0.839	0.12	0.063	0.092	0.073	1.589	0.06	0.151	1.963	3.917	0.061	0.256	2.276	3.595	0.08	0.227	1.739	2.389
